# Supplementary material for: Dianilinedibromidozinc(II)
Source: Acta Crystallogr Sect E Struct Rep Online. 2009 Oct 28;65(Pt 11):m1457. doi: 10.1107/S1600536809043694 (PMC2971042; doi:10.1107/S1600536809043694)
Supplement: Supplementary file 2 [file e-65-m1457-Isup2.hkl]

#
# h,k,l, Fc-squared, Fo-squared, sigma(Fo-squared) and status flag
#
data_I
_shelx_title ' g27ejaz_0m in C 2/c'
_shelx_refln_list_code          4
_shelx_F_calc_maximum      364.21
_exptl_crystal_F_000       800.00
_reflns_d_resolution_high  0.7506
 
loop_
 _symmetry_equiv_pos_as_xyz
 'x, y, z'
 '-x, y, -z+1/2'
 'x+1/2, y+1/2, z'
 '-x+1/2, y+1/2, -z+1/2'
 '-x, -y, -z'
 'x, -y, z-1/2'
 '-x+1/2, -y+1/2, -z'
 'x+1/2, -y+1/2, z-1/2'
 
_cell_length_a    25.7540
_cell_length_b     4.9420
_cell_length_c    12.1920
_cell_angle_alpha  90.000
_cell_angle_beta  111.035
_cell_angle_gamma  90.000
 
_shelx_F_squared_multiplier     1.000
 
loop_
 _refln_index_h
 _refln_index_k
 _refln_index_l
 _refln_F_squared_calc
 _refln_F_squared_meas
 _refln_F_squared_sigma
 _refln_observed_status
   2   0   0    73896.49    23102.74    716.59 o
   4   0   0    17519.86    15936.72    389.17 o
   6   0   0     5086.44     5115.08     75.13 o
   8   0   0     6351.23     6589.73     87.13 o
  10   0   0     8503.95     9167.51    131.44 o
  12   0   0    11382.54    12673.75    206.31 o
  14   0   0       48.56       27.45     21.28 o
  16   0   0     2839.26     3194.28     93.47 o
  18   0   0    17895.57    18686.65    408.14 o
  20   0   0    14663.36    15761.45    351.18 o
  22   0   0     4110.10     4453.29    377.08 o
  24   0   0     5201.32     5403.28    262.70 o
  26   0   0     1054.54      988.04     99.44 o
  28   0   0       76.00       38.01     74.91 o
  30   0   0       31.67       31.55     82.16 o
   1   1   0     6784.79     7090.26     77.54 o
   3   1   0     1584.40     1799.72     21.88 o
   5   1   0     4264.07     4505.70     47.60 o
   7   1   0    13822.41    13986.00    134.84 o
   9   1   0    34430.82    34778.99    365.33 o
  11   1   0    15945.30    16022.70    173.95 o
  13   1   0     8974.16     8871.44    119.59 o
  15   1   0     7018.36     7668.75    112.02 o
  17   1   0     1646.73     1793.37     67.94 o
  19   1   0     1240.34     1322.62     59.86 o
  21   1   0        9.04      -47.35     23.70 o
  23   1   0       59.15       35.87     36.96 o
  25   1   0      390.12      328.48     43.59 o
  27   1   0      437.80      413.08     46.66 o
  29   1   0      371.76      394.08     60.57 o
  31   1   0      250.34      141.75     61.55 o
   0   2   0     5377.85     5655.68     70.32 o
   2   2   0      918.21      992.75     14.18 o
   4   2   0      235.82      249.71     14.13 o
   6   2   0     6569.84     6797.61     80.86 o
   8   2   0    23328.26    23498.86    265.51 o
  10   2   0    25221.15    25188.59    254.49 o
  12   2   0    12224.74    11955.14    171.87 o
  14   2   0     4997.20     4907.81     78.12 o
  16   2   0     1469.10     1472.46     76.29 o
  18   2   0        0.53      -50.19     25.09 o
  20   2   0        4.61      -54.26     27.13 o
  22   2   0      115.21       91.41     30.80 o
  24   2   0        4.62      -51.46     32.06 o
  26   2   0      485.33      420.53     48.17 o
  28   2   0      332.70      320.39     50.68 o
  30   2   0      351.02      266.01     51.86 o
   1   3   0    24715.13    23872.08    249.53 o
   3   3   0    12548.79    12627.80    134.42 o
   5   3   0     4721.61     4701.99     59.95 o
   7   3   0      240.65      255.80     11.68 o
   9   3   0     3268.82     3228.00     48.79 o
  11   3   0     3054.04     3073.55     55.89 o
  13   3   0     2438.10     2423.83     42.41 o
  15   3   0      180.06      167.71     26.47 o
  17   3   0      700.79      727.75     37.89 o
  19   3   0     3118.72     2991.97     97.65 o
  21   3   0     3437.19     3299.05     81.20 o
  23   3   0     2079.35     2303.52     70.18 o
  25   3   0     1018.59      959.09     67.91 o
  27   3   0       79.22       -5.29     55.54 o
   0   4   0      226.72      228.83     18.40 o
   2   4   0      619.39      595.49     17.41 o
   4   4   0      117.88      111.69     20.81 o
   6   4   0      290.19      255.87     44.56 o
   8   4   0      475.88      436.86     35.45 o
  10   4   0     2458.65     2498.98     43.51 o
  12   4   0      785.90      851.51     59.76 o
  14   4   0      482.51      553.31     28.01 o
  16   4   0       53.74       80.74     21.38 o
  18   4   0        0.24        5.20     33.76 o
  20   4   0       20.16       38.71     37.82 o
  22   4   0       42.29      -39.47    108.47 o
  24   4   0        1.66     -151.63    112.87 o
   1   5   0     1747.65     1691.17     45.74 o
   3   5   0      406.56      372.53     24.91 o
   5   5   0       67.78       93.44     38.79 o
   7   5   0       17.49      -22.52     39.14 o
   9   5   0     1412.40     1251.39     71.92 o
  11   5   0      842.23      729.83     57.30 o
  13   5   0      323.56      287.66     60.53 o
  15   5   0      256.55      242.99     55.63 o
  17   5   0        6.01      -26.36     21.66 o
  19   5   0      183.95      129.17     40.19 o
   0   6   0     1289.60     1429.61     93.09 o
   2   6   0     1091.47     1133.60    105.01 o
   4   6   0       69.28      -24.97     61.76 o
   6   6   0      337.60      211.70     73.02 o
   8   6   0      960.60     1059.50    102.56 o
  10   6   0     1531.79     1810.53    142.02 o
  12   6   0     1238.06     1322.37    130.65 o
 -31   1   1        0.40      -72.69     58.41 o
 -29   1   1      427.31      403.59     65.35 o
 -27   1   1      711.18      758.00     52.96 o
 -25   1   1     3470.01     3393.68     93.24 o
 -23   1   1     4481.35     4481.09     93.32 o
 -21   1   1      289.26      259.72     26.88 o
 -19   1   1      101.35       95.41     22.17 o
 -17   1   1     3059.54     3267.59     73.10 o
 -15   1   1     9345.79     9834.62    145.77 o
 -13   1   1    14395.25    15491.18    170.55 o
 -11   1   1      538.81      479.04     16.42 o
  -9   1   1     4155.76     4380.31     55.66 o
  -7   1   1    20207.82    20203.12    180.40 o
  -5   1   1    98410.75    80849.76    804.14 o
  -3   1   1    20178.20    20601.46    209.04 o
  -1   1   1    25848.59    24806.49    224.95 o
   1   1   1     6093.71     6621.12     66.73 o
   3   1   1     8050.84     8228.11    118.98 o
   5   1   1    15312.94    15378.51    147.38 o
   7   1   1    20795.16    21031.10    225.82 o
   9   1   1     2436.69     2274.87     41.74 o
  11   1   1      710.82      724.92     28.14 o
  13   1   1     1426.90     1340.83     32.73 o
  15   1   1     5030.91     5330.70    110.27 o
  17   1   1     6772.55     7229.63    140.22 o
  19   1   1     5693.42     5851.49    108.80 o
  21   1   1      795.51      850.69     47.98 o
  23   1   1      531.77      545.59     46.56 o
  25   1   1       17.96        2.35     41.54 o
  27   1   1      233.73      189.97     57.71 o
  29   1   1      116.29       52.23     60.10 o
 -30   2   1       36.93      -28.76     46.87 o
 -28   2   1       59.18       29.76     44.85 o
 -26   2   1      182.87      161.70     36.20 o
 -24   2   1       33.04       -4.48     31.94 o
 -22   2   1       18.59      -10.67     29.74 o
 -20   2   1       86.42       51.52     26.97 o
 -18   2   1     2121.65     2304.14     58.83 o
 -16   2   1    10833.00    11437.09    160.83 o
 -14   2   1    14343.89    14884.07    178.08 o
 -12   2   1     9510.36     9800.61    116.19 o
 -10   2   1    10857.11    11692.53    136.93 o
  -8   2   1      432.13      437.70     14.02 o
  -6   2   1     2132.06     2052.10     35.79 o
  -4   2   1     7569.48     7641.36    158.87 o
  -2   2   1    12032.67    12285.55    122.77 o
   0   2   1     3878.93     4165.99     38.90 o
   2   2   1     3833.36     3790.51     42.93 o
   4   2   1    22014.39    21465.29    240.84 o
   6   2   1    18703.47    18576.62    196.63 o
   8   2   1    35360.15    34194.43    364.52 o
  10   2   1    22402.22    22908.27    246.35 o
  12   2   1     1042.95     1014.27     26.05 o
  14   2   1       10.39      -25.74     14.11 o
  16   2   1     1010.83      982.20     34.74 o
  18   2   1     2123.59     2126.18     60.27 o
  20   2   1      932.98     1015.10     49.00 o
  22   2   1       15.74      -19.35     36.67 o
  24   2   1      474.51      438.04     46.65 o
  26   2   1      767.62      740.72     53.75 o
  28   2   1     1011.51     1036.69     63.06 o
 -29   3   1       55.22       23.02     58.16 o
 -27   3   1       32.19      -10.15     94.65 o
 -25   3   1      128.61      161.38     52.10 o
 -23   3   1      244.02      307.33     39.26 o
 -21   3   1      621.57      586.58     39.05 o
 -19   3   1      265.96      278.39     42.51 o
 -17   3   1     1714.11     1583.94     51.47 o
 -15   3   1     3075.10     3236.86     90.45 o
 -13   3   1     2395.83     2369.90     59.27 o
 -11   3   1     2559.81     2631.57     46.48 o
  -9   3   1     1278.79     1315.45     23.47 o
  -7   3   1      925.00      853.70     29.73 o
  -5   3   1     1101.09     1137.12     26.88 o
  -3   3   1     3368.66     3447.59     40.81 o
  -1   3   1      642.63      571.47     17.69 o
   1   3   1     1814.45     1715.96     23.26 o
   3   3   1     8430.38     8561.40     93.45 o
   5   3   1     3408.99     3416.84     51.85 o
   7   3   1     3032.96     3013.29     42.20 o
   9   3   1     3397.56     3544.54     62.54 o
  11   3   1     1287.35     1280.91     27.45 o
  13   3   1      705.00      733.89     35.15 o
  15   3   1     1298.12     1370.51     47.22 o
  17   3   1      292.35      301.84     33.50 o
  19   3   1       54.83       49.77     32.81 o
  21   3   1      558.57      542.95     40.78 o
  23   3   1      327.52      290.59     46.56 o
  25   3   1      163.86      107.41     59.87 o
  27   3   1      140.19      -11.43    108.30 o
 -26   4   1      586.50      513.39    101.78 o
 -24   4   1     1392.40     1308.00     80.57 o
 -22   4   1     1516.40     1421.35    147.82 o
 -20   4   1      609.28      608.22     45.72 o
 -18   4   1        2.24      -11.12     31.99 o
 -16   4   1      131.99      137.41     22.91 o
 -14   4   1      645.65      622.11     55.82 o
 -12   4   1       42.73        7.34     32.09 o
 -10   4   1       40.63       22.18     20.42 o
  -8   4   1     1022.37     1042.38     37.58 o
  -6   4   1    12472.76    12554.71    225.35 o
  -4   4   1    22261.71    21900.80    386.03 o
  -2   4   1    17343.93    17233.85    343.09 o
   0   4   1     8595.58     8560.68    122.72 o
   2   4   1     1842.99     1880.81     29.99 o
   4   4   1       22.56        9.94     17.04 o
   6   4   1     1282.36     1209.00     30.98 o
   8   4   1     3030.60     2943.77     49.21 o
  10   4   1      966.25     1001.28     32.36 o
  12   4   1      432.42      424.41     22.69 o
  14   4   1     3869.40     3914.84     86.07 o
  16   4   1     4579.00     4597.36    105.38 o
  18   4   1     3563.58     3808.76     99.15 o
  20   4   1     2460.18     2624.84     91.11 o
  22   4   1      870.26      768.65     67.19 o
  24   4   1      114.42       20.38    111.42 o
 -21   5   1      168.95      237.79     89.74 o
 -19   5   1      537.10      465.54     91.97 o
 -17   5   1      985.19     1039.77     73.72 o
 -15   5   1     3220.02     3512.47    142.75 o
 -13   5   1     3480.92     3787.90    126.01 o
 -11   5   1     2543.29     2647.39     98.49 o
  -9   5   1      186.23      129.21     53.34 o
  -7   5   1       89.11       20.52     37.79 o
  -5   5   1       18.36      -13.95     31.11 o
  -3   5   1      198.91      196.64     26.30 o
  -1   5   1        9.13       -6.70     19.89 o
   1   5   1      163.84      108.50     21.44 o
   3   5   1     2472.05     2488.50     75.88 o
   5   5   1     6745.46     6722.20    117.38 o
   7   5   1     3696.00     3823.64     85.24 o
   9   5   1     2439.44     2532.83     64.59 o
  11   5   1     1064.37     1126.45     67.83 o
  13   5   1      793.19      766.28     29.59 o
  15   5   1       71.92       61.80     22.37 o
  17   5   1      128.36      110.19     26.99 o
  19   5   1        5.09      -16.56     42.70 o
 -12   6   1      478.02      445.43     66.56 o
 -10   6   1      365.43      280.59     85.73 o
  -8   6   1      149.21       72.46     74.47 o
  -6   6   1      178.00      168.89     72.35 o
  -4   6   1      171.74      160.86     69.45 o
  -2   6   1       77.53       83.71     35.78 o
   0   6   1       28.06       73.70     35.87 o
   2   6   1      136.95      185.54     38.79 o
   4   6   1     1270.11     1354.34     89.74 o
   6   6   1      876.21      728.07     87.40 o
   8   6   1      559.29      429.08     87.73 o
  10   6   1      387.71      401.44     88.85 o
  12   6   1      249.39      258.91     36.87 o
 -32   0   2      597.04      610.35    109.14 o
 -30   0   2     1751.30     1881.77    146.04 o
 -28   0   2     2933.04     3000.35    165.88 o
 -26   0   2     2875.53     2692.78    145.59 o
 -24   0   2     1331.21     1264.09     67.39 o
 -22   0   2       13.68        2.62     28.20 o
 -20   0   2      503.93      473.43     33.28 o
 -18   0   2     1574.46     1620.86     55.61 o
 -16   0   2      302.53      341.25     23.22 o
 -14   0   2      487.68      440.09     18.56 o
 -12   0   2     4664.99     4673.11     70.18 o
 -10   0   2    53001.75    51586.43    799.30 o
  -8   0   2    69019.75    64744.67    772.32 o
  -6   0   2   132646.81   106539.21   1274.49 o
  -4   0   2    10263.34    10735.11    115.95 o
  -2   0   2    13438.50    13750.09    172.01 o
   0   0   2    29247.13    27811.55    462.05 o
   2   0   2    10987.34    12237.50    165.97 o
   4   0   2     8296.53     9090.43    136.97 o
   6   0   2    12645.50    13563.59    202.59 o
   8   0   2     1047.01     1143.56     33.62 o
  10   0   2    11046.80    11775.87    184.18 o
  12   0   2    26970.48    27407.93    478.31 o
  14   0   2    24983.40    25709.00    547.30 o
  16   0   2    12990.12    13907.90    312.22 o
  18   0   2    18235.27    19792.17    433.46 o
  20   0   2      976.75     1054.17     66.82 o
  22   0   2      479.65      362.19     51.64 o
  24   0   2      115.33       60.53     70.68 o
  26   0   2      243.07      172.01     86.62 o
  28   0   2        3.02     -126.97     86.73 o
  30   0   2       10.42     -102.90     93.42 o
 -31   1   2       28.50        6.65     60.05 o
 -29   1   2        0.96      -22.15     53.55 o
 -27   1   2      189.10      200.09     36.06 o
 -25   1   2      370.22      359.53     34.31 o
 -23   1   2      424.00      386.38     32.74 o
 -21   1   2     3966.79     3966.71    108.30 o
 -19   1   2     7148.02     7349.44    102.83 o
 -17   1   2    11419.76    11715.44    189.82 o
 -15   1   2    15037.52    15560.40    180.56 o
 -13   1   2     2660.78     2408.45     35.19 o
 -11   1   2      771.85      718.06     21.56 o
  -9   1   2      329.21      350.02      9.39 o
  -7   1   2     1695.91     1919.72     19.87 o
  -5   1   2     3164.04     3430.93     35.40 o
  -3   1   2        8.67        6.43      2.59 o
  -1   1   2    48364.32    43356.66    537.55 o
   1   1   2    29352.97    28938.11    284.40 o
   3   1   2    45970.48    42386.36    640.84 o
   5   1   2    23867.05    23032.02    221.00 o
   7   1   2     9447.24     9648.14    101.16 o
   9   1   2     9322.46     9930.92    127.12 o
  11   1   2      605.08      598.22     22.28 o
  13   1   2       23.48       55.19     25.44 o
  15   1   2      266.38      301.11     21.99 o
  17   1   2      785.65      747.01     36.28 o
  19   1   2     2134.80     2169.31     59.01 o
  21   1   2      580.91      556.68     44.26 o
  23   1   2     1391.00     1470.81     65.02 o
  25   1   2     1185.17     1189.80     65.31 o
  27   1   2      874.24      878.12     71.27 o
  29   1   2      260.70      141.48     68.61 o
 -30   2   2       14.77      -37.86     45.00 o
 -28   2   2        0.86       23.65     37.34 o
 -26   2   2      441.12      419.71     40.27 o
 -24   2   2       59.76       43.59     32.46 o
 -22   2   2     1707.27     1632.30     57.11 o
 -20   2   2     4949.10     4874.80    109.92 o
 -18   2   2     6014.39     6189.36    110.22 o
 -16   2   2     6914.50     6977.43    116.74 o
 -14   2   2     2699.22     2600.37     39.48 o
 -12   2   2     1464.02     1435.73     22.78 o
 -10   2   2       19.08       11.70      8.59 o
  -8   2   2      322.21      349.91     10.68 o
  -6   2   2      615.54      707.19     17.09 o
  -4   2   2      520.41      630.36     15.85 o
  -2   2   2    11711.38    12268.18    129.88 o
   0   2   2     7854.64     8005.23     80.66 o
   2   2   2    21001.13    21160.65    256.36 o
   4   2   2    20474.92    20445.80    214.66 o
   6   2   2    12995.02    12997.61    133.14 o
   8   2   2     9766.01    10388.17    109.05 o
  10   2   2     2078.78     2236.12     34.61 o
  12   2   2       55.72       62.92     13.58 o
  14   2   2      631.04      635.18     31.63 o
  16   2   2       57.11       12.57     25.18 o
  18   2   2       45.79       44.19     32.52 o
  20   2   2      523.07      453.45     43.77 o
  22   2   2     1069.21     1030.91     65.44 o
  24   2   2     1203.83     1211.50     64.67 o
  26   2   2     1033.11      971.95     63.09 o
  28   2   2      490.51      395.56     53.31 o
 -29   3   2      841.01      889.65     74.64 o
 -27   3   2     1400.10     1273.49     80.11 o
 -25   3   2     1000.63      997.73     51.28 o
 -23   3   2       55.56       32.12     34.76 o
 -21   3   2      185.61      184.02     36.96 o
 -19   3   2     1537.45     1552.95     53.03 o
 -17   3   2     1911.77     1913.76     53.93 o
 -15   3   2     2907.12     2971.92     45.54 o
 -13   3   2       13.90       10.58     13.18 o
 -11   3   2    11328.72    11351.27    154.26 o
  -9   3   2    18913.44    18974.31    257.03 o
  -7   3   2    28338.11    27490.37    366.26 o
  -5   3   2    24060.05    23245.28    261.64 o
  -3   3   2     6757.68     6934.74     88.57 o
  -1   3   2       25.92       56.12     11.36 o
   1   3   2     6718.38     6958.41     72.22 o
   3   3   2    13061.66    12960.47    149.56 o
   5   3   2     8130.77     8427.31    101.04 o
   7   3   2      152.22      147.22     19.20 o
   9   3   2     1724.87     1817.73     35.99 o
  11   3   2     6155.91     6240.80    117.12 o
  13   3   2    10799.07    10855.95    175.08 o
  15   3   2     7499.15     7799.96    136.59 o
  17   3   2     2569.87     2785.37     70.69 o
  19   3   2      497.92      437.51     39.65 o
  21   3   2       45.17      -37.71     50.40 o
  23   3   2      162.60      110.55    110.59 o
  25   3   2      171.83       99.97     61.49 o
 -26   4   2        0.32     -106.10     53.05 o
 -24   4   2       30.70       87.73     81.71 o
 -22   4   2       35.92      -29.45     55.05 o
 -20   4   2      377.66      387.44     47.68 o
 -18   4   2      771.54      761.12     75.74 o
 -16   4   2      603.64      591.87     37.81 o
 -14   4   2       30.73       13.53     13.76 o
 -12   4   2      103.13       13.63     50.33 o
 -10   4   2      123.68       91.09     18.72 o
  -8   4   2     1055.41     1078.67     36.54 o
  -6   4   2      106.64       83.65     18.16 o
  -4   4   2       20.81        5.54     17.38 o
  -2   4   2       36.84       29.53     13.92 o
   0   4   2     1037.51     1057.92     22.47 o
   2   4   2     1070.21     1020.00     22.39 o
   4   4   2     1978.10     1901.10     38.69 o
   6   4   2      970.35      958.85     26.66 o
   8   4   2      897.12      932.18     33.49 o
  10   4   2       13.97       -8.72     16.98 o
  12   4   2      128.49      159.78     20.58 o
  14   4   2        3.76        2.11     22.08 o
  16   4   2      156.33      167.57     29.83 o
  18   4   2        1.32       11.86     37.37 o
  20   4   2        3.63      -60.02     50.62 o
  22   4   2       86.90       35.19     72.02 o
 -21   5   2       61.20       98.77     85.84 o
 -19   5   2      524.38      540.90     93.98 o
 -17   5   2      748.44      784.51     67.54 o
 -15   5   2      549.29      474.99     55.34 o
 -13   5   2        2.49      -16.93     40.91 o
 -11   5   2      291.09      289.00     44.41 o
  -9   5   2     1390.51     1346.45     86.62 o
  -7   5   2     2627.10     2578.89     85.20 o
  -5   5   2     1459.75     1490.66     66.55 o
  -3   5   2      207.55      205.86     21.75 o
  -1   5   2      213.84      199.90     24.04 o
   1   5   2     1373.06     1411.43     52.66 o
   3   5   2     3036.74     3032.66     63.14 o
   5   5   2     1050.79     1025.67     40.39 o
   7   5   2      130.31      111.48     21.53 o
   9   5   2        4.33        6.55     24.25 o
  11   5   2      823.03      767.31     37.02 o
  13   5   2      867.80      830.82     35.85 o
  15   5   2      362.46      408.58     30.09 o
  17   5   2      139.36      159.20     33.18 o
 -14   6   2      186.56      250.16     86.84 o
 -12   6   2        1.20      -72.02     73.91 o
 -10   6   2      127.24       44.87     53.68 o
  -8   6   2      646.10      712.90     81.49 o
  -6   6   2      715.69      846.13     86.62 o
  -4   6   2      237.06      241.13     67.22 o
  -2   6   2       34.02       49.72     29.17 o
   0   6   2      578.51      614.86     43.57 o
   2   6   2      880.67      987.91     72.91 o
   4   6   2     1868.05     2030.93     76.73 o
   6   6   2     1371.17     1460.71    116.94 o
   8   6   2      249.16      201.67     81.16 o
  10   6   2        0.57      -52.49     46.82 o
 -33   1   3      294.85      340.65     93.64 o
 -31   1   3      464.30      448.00     67.03 o
 -29   1   3      527.01      459.72     48.93 o
 -27   1   3        4.56      -13.47     31.42 o
 -25   1   3       17.59      -39.61     29.75 o
 -23   1   3      456.18      460.88     35.27 o
 -21   1   3     2722.35     2626.46     61.33 o
 -19   1   3     2842.10     2792.39     49.81 o
 -17   1   3      165.81      143.39     14.30 o
 -15   1   3     2622.24     2646.71     42.83 o
 -13   1   3     9707.33     9707.02    100.48 o
 -11   1   3    36589.93    35765.90    356.96 o
  -9   1   3    21792.59    21864.10    207.35 o
  -7   1   3    20190.28    20806.90    187.77 o
  -5   1   3    16952.23    17425.57    163.29 o
  -3   1   3    27179.75    27600.55    284.39 o
  -1   1   3    36878.08    36699.24    382.09 o
   1   1   3    25021.52    25482.92    238.45 o
   3   1   3     9156.88     9557.15     98.69 o
   5   1   3      747.61      879.79     15.42 o
   7   1   3    11417.81    12177.98    152.11 o
   9   1   3    25262.88    26342.60    320.93 o
  11   1   3    16767.62    16840.04    228.68 o
  13   1   3    14809.46    15224.80    210.41 o
  15   1   3      794.49      744.11     40.13 o
  17   1   3      294.08      260.55     30.41 o
  19   1   3      819.07      771.90     40.14 o
  21   1   3     1868.29     1834.54     78.92 o
  23   1   3      628.52      566.47     66.70 o
  25   1   3       97.39       47.20     46.66 o
  27   1   3      140.01       32.44     64.08 o
 -32   2   3        6.08      -18.17     60.09 o
 -30   2   3       14.69      -20.89     47.26 o
 -28   2   3       12.87        3.22     36.82 o
 -26   2   3      640.93      660.12     43.85 o
 -24   2   3     3566.28     3597.31     84.74 o
 -22   2   3     5545.89     5428.16    105.48 o
 -20   2   3     5399.11     5494.65    100.23 o
 -18   2   3     2443.53     2422.89     41.42 o
 -16   2   3      298.54      318.51     15.68 o
 -14   2   3      490.12      463.35     16.50 o
 -12   2   3     3484.60     3397.57     41.18 o
 -10   2   3     9001.80     8986.21     98.03 o
  -8   2   3     1567.81     1549.78     29.97 o
  -6   2   3     6891.07     7299.22     84.45 o
  -4   2   3    13653.28    14138.69    133.52 o
  -2   2   3    21768.62    20866.37    216.95 o
   0   2   3    26269.23    24900.47    310.67 o
   2   2   3    27993.73    26865.67    355.02 o
   4   2   3     8716.42     8627.43     90.06 o
   6   2   3       24.41       51.32      8.52 o
   8   2   3      494.03      452.52     29.90 o
  10   2   3     2715.46     2763.34     49.02 o
  12   2   3     1641.24     1772.63     45.75 o
  14   2   3      116.25      134.69     21.69 o
  16   2   3      117.12      131.52     32.59 o
  18   2   3     1335.02     1410.01     61.22 o
  20   2   3     2317.80     2432.81     81.37 o
  22   2   3     2326.64     2423.14     83.28 o
  24   2   3      605.51      638.52     57.09 o
  26   2   3      287.27      175.23     54.74 o
 -29   3   3       21.29        3.12     54.89 o
 -27   3   3      145.36      119.30     52.34 o
 -25   3   3      389.61      305.23     39.18 o
 -23   3   3      773.96      665.64     41.43 o
 -21   3   3     1067.68     1024.70     48.13 o
 -19   3   3      784.14      734.45     45.01 o
 -17   3   3     1305.93     1239.85     36.68 o
 -15   3   3      721.51      668.88     31.48 o
 -13   3   3     2550.44     2512.04     35.92 o
 -11   3   3      613.25      594.92     18.94 o
  -9   3   3      114.41      104.72      8.78 o
  -7   3   3     2306.39     2317.36     39.50 o
  -5   3   3     2642.75     2719.77     38.27 o
  -3   3   3     6074.53     6375.72     70.55 o
  -1   3   3     2462.06     2469.51     29.31 o
   1   3   3     4681.19     4742.43     51.58 o
   3   3   3     5824.42     5947.53     63.95 o
   5   3   3     1324.55     1341.45     22.84 o
   7   3   3     1221.86     1232.25     27.59 o
   9   3   3      295.35      305.70     13.92 o
  11   3   3      282.57      321.50     20.89 o
  13   3   3      603.97      646.03     29.35 o
  15   3   3      990.71     1049.03     46.91 o
  17   3   3      527.48      465.05     42.78 o
  19   3   3      371.61      296.64     51.25 o
  21   3   3      857.08      775.42     67.09 o
  23   3   3      241.97      168.97     63.21 o
  25   3   3       72.66     -109.33    144.70 o
 -26   4   3        9.27      -26.45     74.25 o
 -24   4   3       75.78       69.93    105.63 o
 -22   4   3      117.54       26.52     47.51 o
 -20   4   3      308.37      229.10     39.82 o
 -18   4   3       48.13      -27.06     28.63 o
 -16   4   3     1521.44     1472.67     73.37 o
 -14   4   3     4919.55     4740.35    184.03 o
 -12   4   3    15099.81    14626.38    324.95 o
 -10   4   3    10852.69    10739.91    242.88 o
  -8   4   3     4760.04     4839.29    121.47 o
  -6   4   3     2446.67     2341.15     63.80 o
  -4   4   3       91.10      103.87     13.18 o
  -2   4   3     1202.73     1200.92     25.92 o
   0   4   3     2203.11     2231.02     38.52 o
   2   4   3      371.86      357.52     17.39 o
   4   4   3      151.82      152.80     18.84 o
   6   4   3     3832.55     3805.21     72.91 o
   8   4   3     6522.23     6490.36    113.92 o
  10   4   3     4796.22     4774.75     80.03 o
  12   4   3     5856.93     5781.55    106.15 o
  14   4   3     3713.56     3788.94     83.12 o
  16   4   3      474.43      569.84     44.72 o
  18   4   3        1.11       -4.68     46.77 o
  20   4   3       49.39      -36.93     51.21 o
  22   4   3       28.24      -65.21     57.26 o
 -21   5   3     1450.88     1632.39    138.90 o
 -19   5   3     1094.47     1190.82    122.18 o
 -17   5   3      623.62      572.22     66.27 o
 -15   5   3      231.80      255.29     63.65 o
 -13   5   3        2.11      -24.29     41.88 o
 -11   5   3       14.57      -19.31     36.18 o
  -9   5   3      379.22      307.04     40.36 o
  -7   5   3        3.36      -19.85     33.00 o
  -5   5   3     1349.85     1252.01     38.28 o
  -3   5   3     3935.95     3946.73     82.33 o
  -1   5   3     6188.29     6259.40    120.80 o
   1   5   3     4266.92     4176.62     87.49 o
   3   5   3     3850.70     3996.44    102.24 o
   5   5   3     1771.39     1788.57     48.56 o
   7   5   3      120.98       67.58     23.66 o
   9   5   3      244.11      255.32     30.91 o
  11   5   3      490.52      471.48     35.67 o
  13   5   3       25.73       19.87     25.99 o
  15   5   3       87.61       55.28     30.04 o
  17   5   3      290.61      408.07     53.93 o
 -14   6   3      141.51      214.15     88.85 o
 -12   6   3       55.87       78.04     79.48 o
 -10   6   3       35.01      -55.92    106.52 o
  -8   6   3      140.98      152.88     69.67 o
  -6   6   3      381.54      375.01    121.90 o
  -4   6   3      695.47      827.51     76.59 o
  -2   6   3     1288.22     1351.41     56.15 o
   0   6   3      349.48      395.78     38.39 o
   2   6   3      273.17      267.09     39.02 o
   4   6   3      737.99      771.68     53.30 o
   6   6   3      177.10      205.86     68.50 o
   8   6   3       43.47      116.35     79.60 o
 -34   0   4     1048.98     1076.89    125.19 o
 -32   0   4      478.28      501.32    103.23 o
 -30   0   4      344.46      201.22     82.72 o
 -28   0   4       46.14       -2.49     58.92 o
 -26   0   4      674.52      632.61     43.72 o
 -24   0   4      859.09      840.64     46.10 o
 -22   0   4        3.45      -12.41     26.09 o
 -20   0   4      657.79      569.72     42.18 o
 -18   0   4    11341.09    11072.40    175.14 o
 -16   0   4    53717.85    51231.55    756.39 o
 -14   0   4    45611.04    43618.91    574.20 o
 -12   0   4    37778.06    36503.72    480.06 o
 -10   0   4    22322.13    22463.54    276.49 o
  -8   0   4        3.65        8.78      5.24 o
  -6   0   4     9160.51     9599.07    112.31 o
  -4   0   4    25744.50    26118.76    366.31 o
  -2   0   4    10399.26    11037.97    139.40 o
   0   0   4      256.69      283.51     11.52 o
   2   0   4    34962.26    35552.01    474.12 o
   4   0   4    50440.58    47690.39    715.99 o
   6   0   4    37909.35    35238.87    622.82 o
   8   0   4    51223.23    49201.18    865.64 o
  10   0   4    18862.73    19691.14    363.45 o
  12   0   4     5332.89     5791.87    233.51 o
  14   0   4      387.96      327.11     40.75 o
  16   0   4     1286.02     1202.44     68.45 o
  18   0   4       38.22      -17.52     41.66 o
  20   0   4      268.22      256.35     54.16 o
  22   0   4       83.33       34.67     73.46 o
  24   0   4      328.43      180.37     91.41 o
  26   0   4      994.23     1010.67    112.71 o
 -33   1   4       80.81      113.05     65.36 o
 -31   1   4      188.81      214.14     50.03 o
 -29   1   4      732.46      677.77     54.72 o
 -27   1   4     2130.05     2164.09     66.62 o
 -25   1   4     2059.60     2077.38     61.13 o
 -23   1   4     2880.51     2970.79     69.96 o
 -21   1   4     2371.26     2361.48     50.72 o
 -19   1   4      811.95      787.08     23.50 o
 -17   1   4     1320.88     1331.33     30.42 o
 -15   1   4      193.80      188.43     10.71 o
 -13   1   4       34.46       29.57      6.89 o
 -11   1   4      437.14      441.88     11.60 o
  -9   1   4     8170.57     8195.31     81.98 o
  -7   1   4    24376.96    23428.05    230.97 o
  -5   1   4    11083.56    11063.45    126.48 o
  -3   1   4    35836.99    35289.92    369.06 o
  -1   1   4    23644.25    24249.81    271.82 o
   1   1   4    11889.13    12674.44    156.43 o
   3   1   4     7446.62     8041.12     84.46 o
   5   1   4       31.23       57.94      8.07 o
   7   1   4      234.23      273.81     15.26 o
   9   1   4      137.87      171.75     15.19 o
  11   1   4     1503.94     1511.87     42.76 o
  13   1   4     1261.53     1360.13     51.88 o
  15   1   4     1839.51     1962.51     54.58 o
  17   1   4     6825.61     7153.31    128.34 o
  19   1   4     2944.08     3071.46     90.27 o
  21   1   4     1305.56     1469.89     69.40 o
  23   1   4      394.23      364.46     47.87 o
  25   1   4       21.00     -117.41     58.71 o
  27   1   4       68.29     -121.37     60.68 o
 -32   2   4       45.40       18.04     63.48 o
 -30   2   4       48.52       16.44     45.12 o
 -28   2   4     1034.18      994.19     64.49 o
 -26   2   4     2828.88     2881.75     76.69 o
 -24   2   4     2106.89     2106.47     63.00 o
 -22   2   4     2642.67     2663.75     65.49 o
 -20   2   4      992.06      905.38     33.32 o
 -18   2   4      640.64      667.74     23.20 o
 -16   2   4      680.95      650.88     18.00 o
 -14   2   4     1415.73     1436.04     25.29 o
 -12   2   4      120.34      141.24      7.63 o
 -10   2   4      367.00      380.39     13.08 o
  -8   2   4    24318.27    24380.54    254.13 o
  -6   2   4    12199.07    11946.77    126.43 o
  -4   2   4    22030.16    22217.45    231.20 o
  -2   2   4    31779.97    30957.04    343.41 o
   0   2   4     7960.07     8028.83     88.17 o
   2   2   4     2107.16     2125.49     28.36 o
   4   2   4      783.16      816.23     24.12 o
   6   2   4      810.05      828.05     20.78 o
   8   2   4      314.80      316.54     14.16 o
  10   2   4      350.06      388.83     17.05 o
  12   2   4     1170.22     1179.53     39.13 o
  14   2   4     1359.31     1414.89     57.31 o
  16   2   4     4846.32     4918.21    113.85 o
  18   2   4     2651.08     2648.31     81.03 o
  20   2   4     1036.62     1095.89     68.28 o
  22   2   4      468.25      343.05     49.83 o
  24   2   4       33.85      -47.76     48.74 o
  26   2   4       27.48      -99.69     49.84 o
 -29   3   4       21.55       35.74     55.03 o
 -27   3   4       25.36       56.03     52.53 o
 -25   3   4      360.29      354.67     39.06 o
 -23   3   4      287.50      248.46     33.87 o
 -21   3   4        1.70       -7.43     26.33 o
 -19   3   4     1556.64     1619.76     49.90 o
 -17   3   4     7789.24     7680.70    116.71 o
 -15   3   4     6114.29     5999.26     82.70 o
 -13   3   4     9100.40     9112.07    128.09 o
 -11   3   4     8488.84     8342.03    116.98 o
  -9   3   4     2153.24     2134.06     33.82 o
  -7   3   4      503.89      477.23     15.47 o
  -5   3   4     6835.03     6982.41     88.91 o
  -3   3   4     6743.83     6688.53     84.95 o
  -1   3   4     3016.22     2961.53     36.14 o
   1   3   4      122.27      144.21      9.19 o
   3   3   4     2037.35     2024.20     29.51 o
   5   3   4     8677.80     8593.08    101.20 o
   7   3   4    21447.22    21576.98    266.11 o
   9   3   4    11870.80    11700.95    187.27 o
  11   3   4     3213.47     3289.44     67.21 o
  13   3   4      237.46      271.02     26.68 o
  15   3   4      387.01      375.17     40.17 o
  17   3   4     1104.52     1163.12     74.72 o
  19   3   4      932.20      939.91     67.69 o
  21   3   4      253.72      200.64     57.74 o
  23   3   4       12.82     -118.45     59.22 o
 -26   4   4      274.24      298.18     59.83 o
 -24   4   4      221.45      230.05     62.43 o
 -22   4   4       50.41       28.73     37.93 o
 -20   4   4       95.04       51.39     34.41 o
 -18   4   4       39.50      -11.29     23.04 o
 -16   4   4       45.25       23.84     26.72 o
 -14   4   4      641.88      599.80     32.45 o
 -12   4   4       45.67       61.84     12.29 o
 -10   4   4      126.56      131.26     15.38 o
  -8   4   4      206.78      217.28     16.45 o
  -6   4   4     1462.48     1516.35     34.50 o
  -4   4   4     1273.88     1281.93     33.26 o
  -2   4   4     1578.07     1558.66     31.97 o
   0   4   4     1462.54     1452.77     32.67 o
   2   4   4      110.70      114.29     16.03 o
   4   4   4      248.37      262.65     21.88 o
   6   4   4      165.95      164.73     19.06 o
   8   4   4        6.40       19.64     27.57 o
  10   4   4      263.46      227.73     26.56 o
  12   4   4        2.79      -30.39     25.60 o
  14   4   4      252.18      244.33     33.56 o
  16   4   4      165.24      189.93     55.91 o
  18   4   4      341.27      386.13     58.53 o
  20   4   4       90.74       92.76     59.82 o
 -21   5   4        0.79       30.88     82.94 o
 -19   5   4        3.47       71.01     76.81 o
 -17   5   4      370.49      319.15     53.47 o
 -15   5   4      629.76      542.22     53.25 o
 -13   5   4      467.22      435.58     48.25 o
 -11   5   4      383.44      361.89     42.76 o
  -9   5   4       23.18      -46.50     34.21 o
  -7   5   4      597.61      527.32     59.36 o
  -5   5   4      977.07      959.75     37.07 o
  -3   5   4     1149.18     1193.52     41.72 o
  -1   5   4     1084.60     1114.96     42.51 o
   1   5   4      111.92      121.90     24.29 o
   3   5   4      112.79       92.53     25.00 o
   5   5   4     1006.19      888.85     36.45 o
   7   5   4     1120.27     1083.50     39.60 o
   9   5   4      825.20      848.43     35.47 o
  11   5   4      276.60      276.31     31.94 o
  13   5   4       16.44       -7.21     31.56 o
  15   5   4      167.72      109.57    104.85 o
 -12   6   4      480.70      566.20     83.94 o
 -10   6   4       18.25       79.04     68.89 o
  -8   6   4      352.59      314.25     51.70 o
  -6   6   4     1151.74     1275.27    113.99 o
  -4   6   4     1979.19     2032.17     57.68 o
  -2   6   4     1952.28     2004.90     68.32 o
   0   6   4      507.29      617.51     42.39 o
   2   6   4       21.55       39.90     35.37 o
   4   6   4      267.91      298.79     41.04 o
   6   6   4      669.54      733.38     42.85 o
 -33   1   5       10.54      -43.08     62.63 o
 -31   1   5      246.74      270.65     49.15 o
 -29   1   5      426.04      424.98     39.77 o
 -27   1   5      808.15      807.41     44.61 o
 -25   1   5       52.95       20.06     27.72 o
 -23   1   5      964.23      956.21     38.45 o
 -21   1   5     6140.48     6220.92     81.93 o
 -19   1   5     6861.60     6970.47     81.71 o
 -17   1   5     8054.02     8052.63     91.05 o
 -15   1   5     7383.58     7321.67     81.95 o
 -13   1   5      240.70      254.41      8.91 o
 -11   1   5     1335.06     1334.50     17.41 o
  -9   1   5    18333.65    18771.49    188.09 o
  -7   1   5    12906.57    12906.19    131.79 o
  -5   1   5     1336.06     1256.49     18.31 o
  -3   1   5      487.95      525.46     13.06 o
  -1   1   5     2687.70     2712.58     33.65 o
   1   1   5    14121.62    14524.67    168.78 o
   3   1   5    27151.59    26744.19    307.19 o
   5   1   5    14732.12    14694.50    226.73 o
   7   1   5     8438.85     8413.79    132.42 o
   9   1   5      106.35      110.79     18.07 o
  11   1   5     1124.95     1129.31     38.77 o
  13   1   5     1054.88     1079.27     43.76 o
  15   1   5     3915.19     4139.28     97.44 o
  17   1   5     1528.16     1515.84     56.30 o
  19   1   5        1.54      -75.73     37.86 o
  21   1   5      352.04      249.16     51.36 o
  23   1   5      602.42      507.63     54.82 o
  25   1   5      622.91      437.03     74.91 o
 -32   2   5      436.04      532.98     71.84 o
 -30   2   5      811.87      921.83     60.21 o
 -28   2   5      980.27     1018.26     52.36 o
 -26   2   5     1286.59     1308.42     60.90 o
 -24   2   5      900.68      876.64     48.30 o
 -22   2   5      119.45      103.90     26.55 o
 -20   2   5      192.31      181.67     24.57 o
 -18   2   5     2928.66     2942.73     52.12 o
 -16   2   5     3561.62     3540.31     44.99 o
 -14   2   5      125.80      134.99     11.39 o
 -12   2   5     4261.45     4258.34     53.87 o
 -10   2   5     5463.09     5399.00     65.52 o
  -8   2   5    24861.74    24490.72    272.18 o
  -6   2   5    39482.14    38686.41    401.38 o
  -4   2   5    18297.55    18575.08    198.04 o
  -2   2   5     2272.59     2166.23     42.52 o
   0   2   5     1298.77     1444.61     23.50 o
   2   2   5     6302.34     6344.31     83.58 o
   4   2   5     6016.48     6012.12     70.10 o
   6   2   5     1517.08     1510.52     32.97 o
   8   2   5       57.46       65.54     13.52 o
  10   2   5     1989.47     2131.40     49.47 o
  12   2   5    10058.70    10516.60    169.83 o
  14   2   5     6748.79     7148.98    147.13 o
  16   2   5     2904.96     3167.60     89.13 o
  18   2   5      803.89      778.97     50.30 o
  20   2   5      114.54       35.19     61.53 o
  22   2   5       24.32      -89.94     44.97 o
  24   2   5      235.93      119.08     53.69 o
 -29   3   5      160.14      200.92     57.67 o
 -27   3   5      333.19      315.05     46.81 o
 -25   3   5      276.65      274.04     36.51 o
 -23   3   5      493.05      495.67     37.26 o
 -21   3   5      280.05      238.89     29.70 o
 -19   3   5      537.92      498.63     24.67 o
 -17   3   5      143.93      180.82     18.16 o
 -15   3   5      504.99      492.28     21.30 o
 -13   3   5     5829.37     5695.69     84.22 o
 -11   3   5     1108.19     1105.22     26.14 o
  -9   3   5     1948.41     2009.76     33.44 o
  -7   3   5     4801.04     4806.58     64.30 o
  -5   3   5     2764.79     2886.52     43.76 o
  -3   3   5     2549.96     2606.51     32.99 o
  -1   3   5      559.71      536.82     16.63 o
   1   3   5     1039.04     1040.54     27.93 o
   3   3   5      443.67      448.52     15.06 o
   5   3   5     1560.24     1603.36     34.30 o
   7   3   5     1158.01     1179.40     36.67 o
   9   3   5      239.46      253.21     23.37 o
  11   3   5     1670.26     1676.01     47.61 o
  13   3   5     1188.61     1188.48     54.48 o
  15   3   5      865.89      846.10     61.64 o
  17   3   5      280.46      247.96     57.47 o
  19   3   5      156.22       79.22     56.33 o
  21   3   5      229.71       79.68    105.24 o
 -26   4   5       15.02        4.11     51.37 o
 -24   4   5       83.19       20.94     49.62 o
 -22   4   5     1254.44     1228.90     74.76 o
 -20   4   5     2394.26     2367.23     58.30 o
 -18   4   5     5589.11     5414.19     97.81 o
 -16   4   5     5530.75     5438.13    111.15 o
 -14   4   5     3904.62     3794.56     81.44 o
 -12   4   5     1056.41     1074.40     36.60 o
 -10   4   5      369.31      307.75     41.56 o
  -8   4   5     2275.40     2205.93     71.26 o
  -6   4   5     2270.55     2234.74     52.29 o
  -4   4   5       56.23       70.37     31.98 o
  -2   4   5      769.88      773.95     32.76 o
   0   4   5     6640.58     6656.15    126.09 o
   2   4   5    13260.31    13229.22    210.41 o
   4   4   5    11020.99    10662.82    173.11 o
   6   4   5     9044.87     9059.71    150.84 o
   8   4   5     1578.47     1638.33     46.65 o
  10   4   5       56.82       16.40     27.31 o
  12   4   5      341.26      361.48     35.54 o
  14   4   5      342.13      340.27     63.10 o
  16   4   5      158.61      127.06    103.40 o
  18   4   5        1.09      -47.49     56.22 o
 -21   5   5       14.92       30.37     34.97 o
 -19   5   5       48.44       39.86     29.03 o
 -17   5   5       28.25      -42.70     56.52 o
 -15   5   5       41.62       -8.38     39.82 o
 -13   5   5      479.00      416.64     48.68 o
 -11   5   5     1964.10     1941.57     79.15 o
  -9   5   5     3110.66     3148.17     69.75 o
  -7   5   5     3736.05     3764.99     80.62 o
  -5   5   5     3351.72     3272.42     93.79 o
  -3   5   5     2028.86     2013.58     55.02 o
  -1   5   5      346.04      348.69     27.65 o
   1   5   5       27.66       10.35     24.24 o
   3   5   5      109.98      164.67     28.87 o
   5   5   5       44.18       59.08     24.39 o
   7   5   5       56.60       33.82     25.35 o
   9   5   5      141.33      112.77     28.12 o
  11   5   5      577.61      613.89     40.64 o
  13   5   5     1410.44     1358.03    109.42 o
 -12   6   5      344.06      381.15     76.14 o
 -10   6   5      414.57      519.94     77.03 o
  -8   6   5      730.27      905.77     82.38 o
  -6   6   5      673.08      626.62     70.12 o
  -4   6   5      587.77      575.42     39.41 o
  -2   6   5      406.89      390.33     40.58 o
   0   6   5        1.27       45.87     34.62 o
   2   6   5        0.66       12.73     36.19 o
   4   6   5       72.89      113.95     38.52 o
 -34   0   6        7.79       -3.79     98.77 o
 -32   0   6      110.56      107.59     56.12 o
 -30   0   6       45.54       70.92     44.26 o
 -28   0   6      670.38      685.00     58.15 o
 -26   0   6     1468.86     1437.09     74.33 o
 -24   0   6     5280.41     5331.83    122.71 o
 -22   0   6    10991.48    10874.81    202.11 o
 -20   0   6    11848.05    11711.18    212.37 o
 -18   0   6     9864.38     9831.25    155.18 o
 -16   0   6     5336.67     5372.73     88.89 o
 -14   0   6      180.69      201.89     14.04 o
 -12   0   6     3319.96     3271.67     56.21 o
 -10   0   6     1335.08     1303.06     33.02 o
  -8   0   6     5003.26     5318.22     78.99 o
  -6   0   6      302.37      280.40     13.72 o
  -4   0   6    26823.97    26828.31    418.76 o
  -2   0   6    42521.95    41543.93    734.92 o
   0   0   6    53119.07    51642.57    904.26 o
   2   0   6    68062.62    64825.64   1131.27 o
   4   0   6    15970.35    15356.99    279.04 o
   6   0   6      461.08      406.88     51.37 o
   8   0   6      545.14      582.27     34.12 o
  10   0   6     3636.38     3777.47     88.87 o
  12   0   6     2702.86     2677.94    131.10 o
  14   0   6      429.96      473.73     46.23 o
  16   0   6      853.97      893.10    128.26 o
  18   0   6     2579.53     2528.64    103.65 o
  20   0   6     4507.29     4486.04    203.67 o
  22   0   6     3000.68     3038.14    173.80 o
  24   0   6      659.82      494.74    115.72 o
 -33   1   6      460.47      520.94     72.99 o
 -31   1   6      653.97      619.12     53.93 o
 -29   1   6     1218.12     1115.41     62.78 o
 -27   1   6      689.71      664.87     50.82 o
 -25   1   6      219.15      194.22     26.34 o
 -23   1   6       40.71        7.66     21.13 o
 -21   1   6       71.69       76.48     15.85 o
 -19   1   6      451.95      432.00     16.19 o
 -17   1   6     2431.10     2449.23     34.62 o
 -15   1   6     5167.47     5061.45     56.15 o
 -13   1   6    12847.99    12522.17    122.84 o
 -11   1   6    18643.67    18604.12    179.85 o
  -9   1   6    22787.56    22657.80    229.55 o
  -7   1   6     7126.73     6991.14     73.97 o
  -5   1   6     2923.13     2868.85     36.06 o
  -3   1   6      416.26      450.87     14.74 o
  -1   1   6      523.75      537.68     16.34 o
   1   1   6      374.36      479.66     22.60 o
   3   1   6      751.25      836.49     21.28 o
   5   1   6     1934.91     1869.74     37.01 o
   7   1   6     5540.45     5495.95     92.97 o
   9   1   6     8000.62     8087.82    132.20 o
  11   1   6     8258.12     8611.06    142.31 o
  13   1   6     2174.94     2324.20     60.28 o
  15   1   6     1455.61     1490.19     54.81 o
  17   1   6      513.10      478.59     48.31 o
  19   1   6       20.85      -56.53     42.42 o
  21   1   6       75.96      -39.59     47.66 o
  23   1   6        3.07     -126.36     63.18 o
 -32   2   6      423.58      465.66     72.53 o
 -30   2   6      283.32      323.43     49.32 o
 -28   2   6      528.73      507.64     43.29 o
 -26   2   6      226.63      198.03     34.83 o
 -24   2   6      108.08       68.93     29.45 o
 -22   2   6      174.61      117.86     26.52 o
 -20   2   6       49.94       10.55     21.82 o
 -18   2   6     1632.81     1595.71     32.18 o
 -16   2   6      805.22      774.33     21.90 o
 -14   2   6     5957.10     5927.85     73.62 o
 -12   2   6     8006.74     7800.89     93.17 o
 -10   2   6    13287.44    13411.11    154.68 o
  -8   2   6    19265.25    19032.30    313.80 o
  -6   2   6     2397.83     2348.70     39.46 o
  -4   2   6      479.70      460.01     15.36 o
  -2   2   6      633.34      626.16     17.02 o
   0   2   6      236.36      263.85     11.27 o
   2   2   6      383.75      384.98     13.29 o
   4   2   6        6.49       11.57     11.37 o
   6   2   6     3104.69     3225.94     55.46 o
   8   2   6     5070.05     5230.35     82.90 o
  10   2   6    10649.48    10792.11    172.31 o
  12   2   6     4284.57     4346.11     99.47 o
  14   2   6     1140.16     1172.36     56.93 o
  16   2   6      860.17      802.31     51.22 o
  18   2   6        1.95      -46.75     39.01 o
  20   2   6       25.22      -97.29     48.64 o
  22   2   6       81.96      -89.50     49.24 o
 -29   3   6       65.68       85.41     66.05 o
 -27   3   6      287.07      346.05     55.40 o
 -25   3   6     1333.37     1297.72     55.42 o
 -23   3   6     3611.13     3592.64     80.82 o
 -21   3   6     4119.25     4239.83     85.97 o
 -19   3   6     4837.05     4862.79     82.69 o
 -17   3   6     2140.39     2164.06     44.45 o
 -15   3   6      185.01      179.81     17.25 o
 -13   3   6     5001.93     4836.86     75.62 o
 -11   3   6     7274.57     7077.15    101.53 o
  -9   3   6     1354.11     1392.51     29.87 o
  -7   3   6      111.35      126.64     10.16 o
  -5   3   6     2340.69     2385.48     30.29 o
  -3   3   6    10530.15    10233.74    118.65 o
  -1   3   6    19025.52    18439.93    186.51 o
   1   3   6    20025.43    19033.94    220.16 o
   3   3   6     4092.17     4062.79     67.00 o
   5   3   6      170.67      192.63     20.11 o
   7   3   6      189.54      197.36     21.99 o
   9   3   6     1342.67     1377.47     49.93 o
  11   3   6     1696.02     1730.52     59.54 o
  13   3   6      953.08      931.85     61.59 o
  15   3   6        3.01      -57.17     43.53 o
  17   3   6      474.67      405.91     58.26 o
  19   3   6     1035.46     1202.25     83.48 o
  21   3   6      733.95      722.48     80.82 o
 -26   4   6       78.22      102.01     71.57 o
 -24   4   6        3.84        6.65     48.58 o
 -22   4   6       95.29      151.82     32.88 o
 -20   4   6       19.15       50.34     23.98 o
 -18   4   6        3.48        0.89     20.51 o
 -16   4   6      179.89      152.93     22.63 o
 -14   4   6      236.47      255.31     23.95 o
 -12   4   6      413.19      452.42     28.48 o
 -10   4   6     1442.67     1425.69     42.50 o
  -8   4   6     1489.94     1407.31     41.19 o
  -6   4   6      472.29      498.20     27.54 o
  -4   4   6       48.15       44.63     26.44 o
  -2   4   6       80.35       92.63     19.66 o
   0   4   6       28.75        5.14     19.74 o
   2   4   6      197.41      216.03     22.31 o
   4   4   6      226.52      214.47     23.26 o
   6   4   6       59.24       18.73     22.61 o
   8   4   6      613.15      571.59     31.81 o
  10   4   6      408.40      424.08     45.40 o
  12   4   6      515.48      615.66     53.63 o
  14   4   6      170.93      128.10     82.77 o
  16   4   6       47.67       55.37     61.31 o
 -21   5   6      482.45      501.86     84.39 o
 -19   5   6      166.58      176.28     41.97 o
 -17   5   6       52.84       14.07     34.22 o
 -15   5   6      252.91      213.17     49.22 o
 -13   5   6     1220.61     1202.50     41.40 o
 -11   5   6      904.96      902.09     37.62 o
  -9   5   6      650.05      663.49     33.10 o
  -7   5   6      316.13      275.99     25.98 o
  -5   5   6      356.11      331.18     27.22 o
  -3   5   6     1308.86     1265.74     45.92 o
  -1   5   6      958.47      996.49     38.88 o
   1   5   6     1015.91      976.26     39.01 o
   3   5   6      324.76      339.34     28.08 o
   5   5   6       35.99       22.19     33.21 o
   7   5   6      312.05      255.19     35.45 o
   9   5   6      301.14      274.89     40.10 o
  11   5   6      493.15      436.43     44.59 o
 -10   6   6     1438.90     1580.00    111.48 o
  -8   6   6      829.32     1088.93    100.55 o
  -6   6   6      177.82      286.84     63.77 o
  -4   6   6       34.29       49.35     63.54 o
  -2   6   6      353.10      355.61     39.09 o
   0   6   6      716.53      712.51     51.64 o
 -33   1   7       61.70       85.13     66.51 o
 -31   1   7        1.55       39.32     43.64 o
 -29   1   7      373.71      371.54     47.37 o
 -27   1   7     1500.20     1522.72     49.42 o
 -25   1   7     2287.26     2252.38     54.42 o
 -23   1   7     3079.14     3059.89     59.52 o
 -21   1   7     3905.05     3958.11     56.65 o
 -19   1   7       92.25       96.15     13.16 o
 -17   1   7     3869.40     3764.70     47.29 o
 -15   1   7     6382.06     6340.87     82.04 o
 -13   1   7     9569.30     9628.35    101.67 o
 -11   1   7     1564.70     1552.00     23.09 o
  -9   1   7      223.24      196.18      9.35 o
  -7   1   7     9385.46     9336.62    104.30 o
  -5   1   7    27825.39    27743.28    284.05 o
  -3   1   7    34098.36    33407.47    416.29 o
  -1   1   7    11726.27    11457.56    139.22 o
   1   1   7      346.94      316.18     19.17 o
   3   1   7      719.39      757.52     24.67 o
   5   1   7     6124.90     6051.53     92.83 o
   7   1   7     6770.82     6587.05    101.80 o
   9   1   7     4355.31     4309.65     96.05 o
  11   1   7      193.46      229.64     27.93 o
  13   1   7     1331.32     1251.45     50.12 o
  15   1   7     2001.74     2082.19     75.79 o
  17   1   7     1900.68     1934.11     77.53 o
  19   1   7     1158.47     1121.06     62.58 o
  21   1   7      406.85      283.48     57.33 o
  23   1   7       11.76     -136.17     68.09 o
 -32   2   7      164.89      255.78     68.90 o
 -30   2   7       43.35       96.99     48.58 o
 -28   2   7       57.50       78.56     38.10 o
 -26   2   7      451.55      423.80     36.65 o
 -24   2   7      436.33      434.32     32.86 o
 -22   2   7        9.23      -35.83     23.74 o
 -20   2   7     1506.77     1445.84     45.01 o
 -18   2   7     2475.07     2500.49     48.50 o
 -16   2   7     5822.63     5771.65     79.89 o
 -14   2   7    14481.66    14374.51    159.26 o
 -12   2   7    10392.55    10065.19    121.56 o
 -10   2   7     1656.87     1651.95     34.75 o
  -8   2   7        1.09       10.74      7.03 o
  -6   2   7     1440.23     1381.29     34.54 o
  -4   2   7     2808.08     2703.36     36.36 o
  -2   2   7     1891.04     1924.09     29.43 o
   0   2   7      609.05      652.86     21.24 o
   2   2   7      175.66      173.94     14.59 o
   4   2   7     7416.13     7372.50    108.78 o
   6   2   7    12256.28    12237.50    173.61 o
   8   2   7     5161.08     5280.03     96.68 o
  10   2   7     3566.04     3703.08     90.08 o
  12   2   7     1825.37     1882.49     65.32 o
  14   2   7        6.94        0.55     37.73 o
  16   2   7      379.28      300.82     52.38 o
  18   2   7      589.85      560.93     56.09 o
  20   2   7      172.95       32.15     59.02 o
 -29   3   7      195.66      230.62     58.34 o
 -27   3   7       89.85      136.34     53.26 o
 -25   3   7       83.66      116.68     33.77 o
 -23   3   7      427.08      468.00     34.22 o
 -21   3   7      449.23      415.11     29.70 o
 -19   3   7     1223.71     1251.86     45.86 o
 -17   3   7      495.06      525.78     24.95 o
 -15   3   7     2037.61     1985.61     41.83 o
 -13   3   7     4387.07     4254.27     68.84 o
 -11   3   7      673.99      669.47     31.90 o
  -9   3   7      926.95      935.25     28.44 o
  -7   3   7      555.92      552.00     22.51 o
  -5   3   7      557.16      569.13     20.17 o
  -3   3   7      604.54      611.53     22.12 o
  -1   3   7      949.76      956.99     28.43 o
   1   3   7      968.04      944.43     33.01 o
   3   3   7     1051.38     1012.99     41.90 o
   5   3   7     4463.37     4507.71     97.53 o
   7   3   7      943.81      961.21     44.37 o
   9   3   7      262.47      265.28     41.24 o
  11   3   7      724.86      645.77     50.35 o
  13   3   7      158.41      160.24     47.66 o
  15   3   7      127.15      107.65     73.13 o
  17   3   7       24.95      -59.55     65.44 o
  19   3   7       79.12       61.27     66.65 o
 -26   4   7     1133.42     1292.26    107.63 o
 -24   4   7     1675.70     1723.14     82.63 o
 -22   4   7     1512.01     1400.41     54.47 o
 -20   4   7      238.72      232.74     26.88 o
 -18   4   7       77.22       39.12     22.01 o
 -16   4   7      264.42      250.29     22.60 o
 -14   4   7      131.05      122.90     20.70 o
 -12   4   7      212.19      183.86     24.97 o
 -10   4   7      421.98      429.03     29.32 o
  -8   4   7     2708.01     2733.06     63.94 o
  -6   4   7     6346.65     6339.74    122.28 o
  -4   4   7    10716.03    10563.83    172.15 o
  -2   4   7     6700.28     6696.70    115.02 o
   0   4   7     3554.14     3594.16     71.12 o
   2   4   7      543.51      532.56     28.08 o
   4   4   7       13.86       14.32     23.08 o
   6   4   7      395.79      404.85     35.54 o
   8   4   7      827.05      801.33     57.71 o
  10   4   7      107.30       97.02     42.96 o
  12   4   7       53.98       35.43     62.26 o
  14   4   7      827.99      802.70     68.76 o
  16   4   7     1168.02     1188.15     86.00 o
 -19   5   7      243.45      209.33     38.03 o
 -17   5   7     1149.11     1181.36     69.67 o
 -15   5   7     3048.74     3059.04     86.04 o
 -13   5   7     2816.47     2841.65     70.29 o
 -11   5   7     1833.44     1917.31     56.31 o
  -9   5   7      542.28      557.74     35.38 o
  -7   5   7        3.70        1.50     24.92 o
  -5   5   7      106.46      103.48     27.27 o
  -3   5   7      264.83      312.55     29.94 o
  -1   5   7       80.98       66.77     28.27 o
   1   5   7      117.48      122.88     29.37 o
   3   5   7     1117.55     1149.60     56.44 o
   5   5   7     2056.70     2048.36     68.61 o
   7   5   7     2133.98     2230.39     75.06 o
   9   5   7     1341.58     1317.63     78.14 o
 -32   0   8      726.83      846.29     80.54 o
 -30   0   8     2760.86     2742.34    105.20 o
 -28   0   8     4605.55     4463.06    133.96 o
 -26   0   8     5005.20     4900.57    149.94 o
 -24   0   8      791.98      812.63     43.64 o
 -22   0   8       71.61       59.71     24.32 o
 -20   0   8      512.93      507.34     28.90 o
 -18   0   8     2211.06     2109.55     53.57 o
 -16   0   8      556.13      555.88     28.84 o
 -14   0   8        5.20       -1.85     17.17 o
 -12   0   8    10212.14    10312.81    164.14 o
 -10   0   8    37879.32    36550.60    556.55 o
  -8   0   8    33970.62    32716.31    498.33 o
  -6   0   8    32870.30    31958.36    564.91 o
  -4   0   8    16871.21    17235.82    350.39 o
  -2   0   8     2596.63     2530.76     58.97 o
   0   0   8      196.20      210.03     21.29 o
   2   0   8     2077.55     2070.49     63.79 o
   4   0   8     3948.64     3857.49    180.72 o
   6   0   8      883.96      946.91     50.79 o
   8   0   8      849.51      843.76     69.23 o
  10   0   8     3029.80     3148.65    146.04 o
  12   0   8     4689.82     5062.42    156.18 o
  14   0   8     7183.44     7296.19    188.59 o
  16   0   8     3416.87     3583.17    125.42 o
  18   0   8      977.20      991.83    107.69 o
  20   0   8      403.56      190.85     92.53 o
 -33   1   8       66.14      117.64     64.00 o
 -31   1   8       43.79       26.86     45.03 o
 -29   1   8       90.42      117.85     40.57 o
 -27   1   8      137.59      150.63     39.71 o
 -25   1   8      670.62      616.31     30.96 o
 -23   1   8      533.26      536.86     26.44 o
 -21   1   8     2031.22     1987.02     43.95 o
 -19   1   8     7741.06     7559.13     92.81 o
 -17   1   8     7923.06     7903.73     97.33 o
 -15   1   8     5286.84     5183.35     66.56 o
 -13   1   8     2841.91     2783.11     40.09 o
 -11   1   8     2398.42     2446.29     34.13 o
  -9   1   8      127.68      145.96     10.27 o
  -7   1   8      181.40      184.81     12.10 o
  -5   1   8       62.57       66.19     10.68 o
  -3   1   8      190.59      173.70     13.23 o
  -1   1   8     4578.76     4681.28     63.40 o
   1   1   8    10943.87    11250.44    152.07 o
   3   1   8     8532.35     8590.83    117.52 o
   5   1   8     7803.88     7814.45    117.94 o
   7   1   8     4145.19     4154.12     78.50 o
   9   1   8     1651.40     1652.70     48.72 o
  11   1   8       39.19       20.32     27.90 o
  13   1   8       39.88       47.47     36.68 o
  15   1   8        1.81      -34.20     38.39 o
  17   1   8        3.22      -61.82     46.94 o
  19   1   8      231.99      115.64     51.10 o
  21   1   8      328.01      104.96     71.94 o
 -32   2   8        1.45       83.52     96.99 o
 -30   2   8       14.35       49.48     44.33 o
 -28   2   8       14.17       24.58     33.96 o
 -26   2   8       26.31       43.33     32.16 o
 -24   2   8     1013.67     1011.16     45.74 o
 -22   2   8      875.38      901.53     40.03 o
 -20   2   8     4120.28     3998.04     70.06 o
 -18   2   8     8853.75     8814.40    118.48 o
 -16   2   8     4650.80     4615.24     66.81 o
 -14   2   8     2458.81     2475.65     40.47 o
 -12   2   8       62.62       52.05      9.52 o
 -10   2   8       65.92       81.89     10.48 o
  -8   2   8      404.05      416.31     15.56 o
  -6   2   8       54.30       57.81     11.62 o
  -4   2   8       20.23       16.59     11.14 o
  -2   2   8      986.82     1048.69     26.90 o
   0   2   8    10251.21    10207.43    170.10 o
   2   2   8     6684.44     6782.57    101.81 o
   4   2   8     5744.65     5780.14     89.80 o
   6   2   8     3384.38     3204.07     64.90 o
   8   2   8      915.29      863.88     45.11 o
  10   2   8      531.64      508.00     42.25 o
  12   2   8      119.61       94.09     35.41 o
  14   2   8       96.55       63.80     41.29 o
  16   2   8       25.93      -30.38     43.64 o
  18   2   8       41.74       -0.20     57.92 o
  20   2   8      211.47       38.13     77.70 o
 -29   3   8      640.15      780.30     67.65 o
 -27   3   8     1162.75     1445.63     83.67 o
 -25   3   8      888.90      913.72     53.35 o
 -23   3   8      150.52      136.72     30.12 o
 -21   3   8      215.22      203.64     25.00 o
 -19   3   8     1235.97     1220.37     37.47 o
 -17   3   8     1294.00     1255.43     36.94 o
 -15   3   8      211.06      221.67     19.49 o
 -13   3   8       73.40       39.39     17.17 o
 -11   3   8     2076.90     2069.41     42.14 o
  -9   3   8    12366.26    11986.21    215.59 o
  -7   3   8    14808.07    14697.31    206.73 o
  -5   3   8    10744.59    10824.44    155.34 o
  -3   3   8     2466.62     2500.57     47.79 o
  -1   3   8       58.41       47.57     19.82 o
   1   3   8     1133.66     1170.43     38.34 o
   3   3   8     4360.23     3972.74    110.14 o
   5   3   8     3747.71     3749.08    105.09 o
   7   3   8      912.25      925.94     59.40 o
   9   3   8      696.08      686.89     50.31 o
  11   3   8     2140.30     2044.34     86.11 o
  13   3   8     2424.72     2513.32    101.15 o
  15   3   8     2043.25     2135.04    104.61 o
  17   3   8      881.81      819.02     80.25 o
 -26   4   8        8.64       67.78     75.25 o
 -24   4   8        1.95      120.22     45.69 o
 -22   4   8      100.59      132.99     33.05 o
 -20   4   8      259.85      338.02     32.36 o
 -18   4   8      255.44      307.75     34.18 o
 -16   4   8     1187.34     1129.14     38.84 o
 -14   4   8      301.74      332.81     24.54 o
 -12   4   8       23.33       16.36     36.40 o
 -10   4   8       11.87       29.25     23.82 o
  -8   4   8       13.98        8.48     23.29 o
  -6   4   8      150.87      174.88     24.87 o
  -4   4   8      254.87      237.17     27.00 o
  -2   4   8       32.89       -7.57     24.58 o
   0   4   8      333.27      277.00     40.27 o
   2   4   8      711.52      671.68     38.79 o
   4   4   8      638.98      643.14     37.72 o
   6   4   8      230.09      225.27     47.24 o
   8   4   8      192.18      164.81     65.77 o
  10   4   8       67.51       41.13     70.34 o
  12   4   8        3.09      -94.64     63.71 o
 -19   5   8      249.54      362.41     53.73 o
 -17   5   8      388.53      388.10     31.07 o
 -15   5   8      289.02      357.83     59.04 o
 -13   5   8       15.28       18.64     31.92 o
 -11   5   8      256.79      216.18     33.59 o
  -9   5   8      776.31      811.34     46.53 o
  -7   5   8      796.71      853.90     63.41 o
  -5   5   8     1020.77      954.46     54.45 o
  -3   5   8      165.23      162.50     30.47 o
  -1   5   8      165.28      162.81     31.23 o
   1   5   8      520.77      509.99     38.53 o
   3   5   8      890.66      900.03     71.63 o
   5   5   8      786.11      841.60     57.65 o
   7   5   8       89.61      162.37     49.16 o
 -33   1   9      403.55      378.77     69.97 o
 -31   1   9      467.20      442.73     52.45 o
 -29   1   9      244.05      220.43     43.99 o
 -27   1   9       68.98       42.89     30.07 o
 -25   1   9      504.11      475.76     32.59 o
 -23   1   9     1631.56     1639.59     42.95 o
 -21   1   9      577.27      513.47     23.85 o
 -19   1   9     1160.71     1176.03     30.25 o
 -17   1   9        1.24       -7.33     12.64 o
 -15   1   9     2276.89     2310.03     37.10 o
 -13   1   9     5758.95     5725.79     72.88 o
 -11   1   9    13069.32    13122.15    154.22 o
  -9   1   9    10868.94    10493.61    131.16 o
  -7   1   9     2959.39     2886.83     40.90 o
  -5   1   9        6.84       15.82     15.99 o
  -3   1   9      648.57      664.13     24.24 o
  -1   1   9     6500.74     6531.03    118.54 o
   1   1   9     8634.25     8573.85    142.58 o
   3   1   9     1632.39     1529.45     47.47 o
   5   1   9        1.18        8.18     22.58 o
   7   1   9     1837.20     1785.25     50.31 o
   9   1   9     3917.40     4040.48     83.44 o
  11   1   9     3752.03     3880.17     84.70 o
  13   1   9     2291.58     2326.62     81.20 o
  15   1   9      566.01      524.01     51.72 o
  17   1   9        6.84      -96.78     49.54 o
  19   1   9      380.92      376.08     76.66 o
 -30   2   9       15.65       72.23     45.54 o
 -28   2   9        9.63       72.36     35.91 o
 -26   2   9      315.39      346.28     35.50 o
 -24   2   9     1763.15     1754.80     53.74 o
 -22   2   9     4683.63     4497.06     87.21 o
 -20   2   9     5683.35     5554.36     90.38 o
 -18   2   9     2702.09     2673.67     52.67 o
 -16   2   9      286.77      289.06     20.61 o
 -14   2   9      646.99      597.51     20.44 o
 -12   2   9     2559.35     2597.41     43.03 o
 -10   2   9     2980.76     3003.23     43.45 o
  -8   2   9     1517.96     1523.63     28.37 o
  -6   2   9       74.35       93.88     15.25 o
  -4   2   9     5667.29     5680.84     79.65 o
  -2   2   9    13425.83    13395.76    190.50 o
   0   2   9     9925.79     9913.04    182.73 o
   2   2   9     4987.09     4919.67     81.29 o
   4   2   9     2733.00     2692.91     55.11 o
   6   2   9       68.64       47.23     27.54 o
   8   2   9      941.28      873.58     50.87 o
  10   2   9     1178.72     1089.08     59.58 o
  12   2   9      520.11      552.10     46.89 o
  14   2   9       16.01      -22.55     57.01 o
  16   2   9      136.81       45.62     77.92 o
 -29   3   9      316.06      426.95     60.48 o
 -27   3   9      127.65      221.36     49.76 o
 -25   3   9      327.21      312.90     46.41 o
 -23   3   9      935.49      862.09     36.57 o
 -21   3   9      649.25      603.45     30.00 o
 -19   3   9      599.08      601.63     29.25 o
 -17   3   9      288.12      305.11     23.52 o
 -15   3   9      566.23      557.12     27.13 o
 -13   3   9      482.81      492.22     24.35 o
 -11   3   9      473.49      433.29     22.76 o
  -9   3   9      500.91      488.37     24.21 o
  -7   3   9      431.64      400.72     21.90 o
  -5   3   9     1698.25     1644.04     50.58 o
  -3   3   9     1718.08     1716.60     50.96 o
  -1   3   9     1732.13     1743.86     52.94 o
   1   3   9      587.62      532.14     33.47 o
   3   3   9      700.98      673.03     46.70 o
   5   3   9     1087.32      937.27     55.88 o
   7   3   9       31.30       43.16     38.36 o
   9   3   9       52.82       40.06     44.97 o
  11   3   9       78.55        2.53     56.13 o
  13   3   9      107.99      101.13     58.07 o
  15   3   9      184.70      108.32     78.31 o
 -24   4   9       21.23       65.55     46.93 o
 -22   4   9       82.67      116.81     33.57 o
 -20   4   9      247.86      302.12     33.03 o
 -18   4   9      142.92      108.95     29.14 o
 -16   4   9     1054.18     1039.25     41.18 o
 -14   4   9     4669.36     4469.66     85.67 o
 -12   4   9     6020.70     5918.34    105.84 o
 -10   4   9     7413.43     7194.81    140.29 o
  -8   4   9     3518.23     3501.96    103.01 o
  -6   4   9      894.16      859.39     41.99 o
  -4   4   9        2.14      -31.30     29.95 o
  -2   4   9     1004.70      899.11     56.93 o
   0   4   9     1631.52     1544.24     55.07 o
   2   4   9      341.46      312.89     35.33 o
   4   4   9      345.19      322.93     37.01 o
   6   4   9      857.05      796.72     49.47 o
   8   4   9     2044.78     2072.26     90.79 o
  10   4   9     2329.72     2445.31    153.06 o
 -17   5   9      318.15      392.34     33.80 o
 -15   5   9      262.89      259.37     32.30 o
 -13   5   9       10.51      -16.04     34.82 o
 -11   5   9       64.04       44.37     34.93 o
  -9   5   9      151.87      145.30     35.45 o
  -7   5   9       25.50       25.08     39.80 o
  -5   5   9      562.10      540.41     42.84 o
  -3   5   9     1180.51     1188.09     61.87 o
  -1   5   9     1599.23     1622.26     72.85 o
   1   5   9     1681.28     1620.62     74.86 o
   3   5   9     1599.74     1534.27     77.41 o
 -32   0  10      557.02      515.48     93.98 o
 -30   0  10       58.85       28.87     79.15 o
 -28   0  10       22.48        7.28     50.83 o
 -26   0  10       92.99       99.97     39.78 o
 -24   0  10     1024.67      993.90     61.46 o
 -22   0  10      256.23      275.73     29.40 o
 -20   0  10     1256.55     1343.94     48.20 o
 -18   0  10     6671.36     6609.94    127.78 o
 -16   0  10    16163.42    15929.92    281.16 o
 -14   0  10    16673.09    16416.91    258.36 o
 -12   0  10    17629.55    17080.54    299.25 o
 -10   0  10     7956.10     7669.93    228.12 o
  -8   0  10      787.49      751.77     32.13 o
  -6   0  10     2662.25     2721.80     65.64 o
  -4   0  10     8766.96     8876.07    297.95 o
  -2   0  10     2258.57     2028.14     94.87 o
   0   0  10       20.47       27.59     37.96 o
   2   0  10     2259.34     2272.84     74.02 o
   4   0  10     7634.18     7521.18    178.90 o
   6   0  10    12286.97    12266.22    277.91 o
   8   0  10    12051.79    12083.31    277.43 o
  10   0  10     3321.86     3346.82    110.82 o
  12   0  10      450.14      479.87     59.53 o
  14   0  10        9.11      -60.53     83.05 o
  16   0  10      387.90      306.79    103.56 o
 -31   1  10      148.83      178.73     47.57 o
 -29   1  10      538.49      618.43     49.79 o
 -27   1  10     2132.74     2213.77     75.47 o
 -25   1  10     2847.00     2887.71     68.41 o
 -23   1  10     1194.37     1224.38     45.79 o
 -21   1  10     1119.48     1053.26     35.23 o
 -19   1  10     1007.19     1035.96     31.01 o
 -17   1  10      302.56      273.18     16.98 o
 -15   1  10       73.47       91.83     14.13 o
 -13   1  10        6.68       -3.22     13.55 o
 -11   1  10      720.94      797.23     24.96 o
  -9   1  10     2411.89     2414.39     38.76 o
  -7   1  10     6587.08     6576.79     90.60 o
  -5   1  10     5855.40     5901.20    102.73 o
  -3   1  10     5181.33     4962.52     79.70 o
  -1   1  10     7044.06     6845.17    105.05 o
   1   1  10     2374.23     2346.90     52.86 o
   3   1  10      198.12      185.47     27.65 o
   5   1  10        3.64       49.24     24.02 o
   7   1  10        8.72        1.17     26.39 o
   9   1  10       16.08      -47.67     30.25 o
  11   1  10       17.93      -12.43     39.42 o
  13   1  10      414.40      372.19     52.67 o
  15   1  10      425.90      407.64     55.45 o
  17   1  10      595.64      521.75     61.03 o
 -30   2  10      196.64      259.64     59.38 o
 -28   2  10      637.20      692.55     53.90 o
 -26   2  10     1344.99     1335.04     53.62 o
 -24   2  10     2266.36     2208.92     60.97 o
 -22   2  10     1057.45     1098.21     39.78 o
 -20   2  10      621.23      634.87     33.57 o
 -18   2  10      237.16      252.27     23.51 o
 -16   2  10       76.83       90.16     19.85 o
 -14   2  10      497.77      485.93     32.22 o
 -12   2  10      109.92      102.77     15.19 o
 -10   2  10      313.38      311.77     17.62 o
  -8   2  10     2665.25     2653.53     51.54 o
  -6   2  10     8403.97     8512.49    114.58 o
  -4   2  10     6075.77     6034.36     85.85 o
  -2   2  10     5253.30     5088.34     82.51 o
   0   2  10     4034.24     3941.73     73.36 o
   2   2  10      193.76      212.27     25.28 o
   4   2  10      101.46      110.29     30.81 o
   6   2  10      621.93      654.06     40.12 o
   8   2  10      179.07      146.25     43.14 o
  10   2  10        3.53       -0.03     78.31 o
  12   2  10      240.41      254.78     62.82 o
  14   2  10      570.44      486.78     67.74 o
 -27   3  10      244.21      254.27     52.30 o
 -25   3  10      439.29      466.14     51.65 o
 -23   3  10      214.73      255.48     35.70 o
 -21   3  10       41.97       47.28     27.11 o
 -19   3  10      784.96      822.51     43.54 o
 -17   3  10     3995.11     3974.63     72.50 o
 -15   3  10     7574.43     7387.22    113.98 o
 -13   3  10     4397.50     4469.87     76.06 o
 -11   3  10     1826.37     1779.48     47.62 o
  -9   3  10      173.20      162.31     23.36 o
  -7   3  10      403.95      417.35     27.38 o
  -5   3  10     2264.83     2201.36     55.06 o
  -3   3  10     2691.28     2570.06     60.55 o
  -1   3  10      776.06      823.21     44.32 o
   1   3  10       24.44       16.92     26.30 o
   3   3  10     1899.22     1823.96     75.19 o
   5   3  10     2368.11     2257.51     83.08 o
   7   3  10     2434.93     2380.39     91.47 o
   9   3  10     2621.49     2586.02    124.08 o
  11   3  10      740.40      769.27     66.19 o
 -22   4  10      263.93      295.65     38.74 o
 -20   4  10       32.90       56.44     32.75 o
 -18   4  10        2.92       29.21     31.29 o
 -16   4  10       10.25       33.66     30.09 o
 -14   4  10      102.16      129.33     35.11 o
 -12   4  10      183.51      150.92     26.42 o
 -10   4  10       22.84        2.63     24.64 o
  -8   4  10      150.19       89.96     33.55 o
  -6   4  10      356.76      340.17     32.17 o
  -4   4  10      563.76      555.99     37.28 o
  -2   4  10      673.11      604.24     38.20 o
   0   4  10      195.26      187.42     32.48 o
   2   4  10      248.04      227.71     43.66 o
   4   4  10        4.41        2.50     42.52 o
   6   4  10      209.27      188.24     50.42 o
   8   4  10       65.34       39.44     52.85 o
 -13   5  10      361.72      381.22     36.79 o
 -11   5  10       43.38       15.91     36.10 o
  -9   5  10       37.19       59.37     47.32 o
  -7   5  10      352.44      375.46     66.33 o
  -5   5  10      515.26      456.95     44.79 o
  -3   5  10      441.38      474.73     47.57 o
  -1   5  10      110.79      137.78     43.05 o
 -31   1  11      124.21      147.15     59.02 o
 -29   1  11      754.26      777.43     63.28 o
 -27   1  11      327.57      385.80     50.08 o
 -25   1  11       95.43      112.12     29.30 o
 -23   1  11      167.63      124.03     27.57 o
 -21   1  11     2719.48     2705.72     61.26 o
 -19   1  11     4892.50     4831.71     73.38 o
 -17   1  11     6568.21     6626.80    100.76 o
 -15   1  11     2853.70     2867.84     45.97 o
 -13   1  11       51.51       48.01     15.24 o
 -11   1  11     1260.52     1347.52     30.25 o
  -9   1  11     3850.38     3983.54     57.02 o
  -7   1  11     5730.11     5624.13     81.01 o
  -5   1  11     3343.27     3373.38     68.66 o
  -3   1  11       65.67      109.55     21.78 o
  -1   1  11     1503.66     1542.03     46.56 o
   1   1  11     4170.38     4143.94     80.66 o
   3   1  11     5809.32     5643.77    118.47 o
   5   1  11     2893.00     2828.73     77.95 o
   7   1  11      977.06      983.41     48.25 o
   9   1  11        9.09      -20.20     38.17 o
  11   1  11      433.27      320.68     49.64 o
  13   1  11      698.26      652.24     60.38 o
 -28   2  11      772.23      863.46     52.83 o
 -26   2  11      671.10      699.95     40.87 o
 -24   2  11      410.57      390.05     34.69 o
 -22   2  11        5.97        4.87     24.83 o
 -20   2  11      453.60      440.68     28.26 o
 -18   2  11      459.46      439.50     33.11 o
 -16   2  11      439.69      443.43     25.83 o
 -14   2  11      168.72      166.19     22.75 o
 -12   2  11      960.51      966.11     34.99 o
 -10   2  11     4365.78     4344.66     66.55 o
  -8   2  11     6090.81     6075.99    104.81 o
  -6   2  11     6274.91     6202.35    111.58 o
  -4   2  11     4477.06     4249.18     74.02 o
  -2   2  11      975.18      907.28     42.88 o
   0   2  11      164.36      167.95     29.45 o
   2   2  11     1162.28     1126.00     61.05 o
   4   2  11     1560.81     1522.85     70.41 o
   6   2  11      628.26      539.99     54.84 o
   8   2  11        0.65      -26.09     44.93 o
  10   2  11      287.52      285.24     56.09 o
  12   2  11      826.71      769.09     75.30 o
 -25   3  11      201.75      202.39     47.88 o
 -23   3  11      390.96      420.61     40.36 o
 -21   3  11       84.51      107.49     34.74 o
 -19   3  11       69.18       53.86     28.80 o
 -17   3  11      250.65      260.41     28.39 o
 -15   3  11      364.58      377.65     33.02 o
 -13   3  11      696.38      711.00     36.36 o
 -11   3  11     1700.69     1631.82     48.76 o
  -9   3  11      896.95      904.37     40.54 o
  -7   3  11      629.54      660.48     41.10 o
  -5   3  11     1028.51      997.53     42.08 o
  -3   3  11      371.91      363.29     30.38 o
  -1   3  11       83.70       65.75     30.15 o
   1   3  11       28.74       19.23     32.66 o
   3   3  11      159.14      189.27     45.78 o
   5   3  11      192.46      178.74     50.11 o
   7   3  11      230.19      238.82     69.95 o
   9   3  11      277.74      266.37     59.47 o
 -20   4  11     1679.39     1762.89     63.98 o
 -18   4  11     1597.14     1722.60     62.45 o
 -16   4  11     2190.18     2252.86     68.73 o
 -14   4  11     1531.50     1655.28     57.50 o
 -12   4  11      269.17      235.17     33.51 o
 -10   4  11      118.48      118.98     33.59 o
  -8   4  11      810.28      744.48     56.79 o
  -6   4  11      443.86      472.50     39.37 o
  -4   4  11        8.54      -17.29     33.91 o
  -2   4  11      263.85      265.02     44.19 o
   0   4  11      887.46      915.10     59.87 o
   2   4  11     2866.63     2789.73     97.81 o
   4   4  11     3387.57     3186.10    107.12 o
 -30   0  12      116.76       51.06     73.46 o
 -28   0  12      326.50      364.31     82.83 o
 -26   0  12     2871.27     2868.81    148.04 o
 -24   0  12     2994.57     3105.14    100.01 o
 -22   0  12     4799.39     4806.88    130.06 o
 -20   0  12     5327.81     5334.71    137.35 o
 -18   0  12     3725.10     3800.20     87.10 o
 -16   0  12      673.06      714.24     40.36 o
 -14   0  12      273.75      296.19     28.35 o
 -12   0  12     2321.93     2396.27     63.28 o
 -10   0  12     1661.98     1629.37     53.47 o
  -8   0  12      144.22      184.17     26.46 o
  -6   0  12      211.78      253.56     37.03 o
  -4   0  12     2443.00     2398.75     81.13 o
  -2   0  12    10709.30    10273.67    234.79 o
   0   0  12    10853.25    10800.67    352.61 o
   2   0  12     6795.98     6745.40    168.69 o
   4   0  12     1555.99     1606.47     75.28 o
   6   0  12      144.16      170.93     48.44 o
   8   0  12       92.88      135.57     65.22 o
  10   0  12      450.62      419.37     61.33 o
  12   0  12      328.14      319.50     93.64 o
 -29   1  12      442.05      419.93     61.12 o
 -27   1  12      796.02      704.81     49.29 o
 -25   1  12      254.74      260.81     37.53 o
 -23   1  12        0.59      -14.29     27.14 o
 -21   1  12       28.21       27.13     27.09 o
 -19   1  12       53.22       45.10     24.32 o
 -17   1  12      848.60      881.42     34.58 o
 -15   1  12     1558.21     1602.00     41.17 o
 -13   1  12     3034.42     3012.59     56.34 o
 -11   1  12     4349.04     4506.75     68.33 o
  -9   1  12     5991.20     5946.58     84.72 o
  -7   1  12     3630.17     3560.83     63.93 o
  -5   1  12      156.91      132.72     22.59 o
  -3   1  12        0.45       30.85     28.09 o
  -1   1  12        4.83        6.27     25.03 o
   1   1  12       10.36      -11.88     26.86 o
   3   1  12        0.30       -9.30     28.88 o
   5   1  12      176.66      189.28     37.86 o
   7   1  12     1105.29      973.36     53.86 o
   9   1  12     1223.47     1249.66     86.95 o
  11   1  12     1124.78     1210.33    184.89 o
 -28   2  12      281.26      329.05     57.69 o
 -26   2  12       23.67       66.42     37.99 o
 -24   2  12        0.94        2.43     29.87 o
 -22   2  12       58.86       33.99     29.91 o
 -20   2  12       13.51       28.54     24.81 o
 -18   2  12      293.92      297.45     26.78 o
 -16   2  12     1211.02     1181.86     39.72 o
 -14   2  12     2022.95     2073.79     49.21 o
 -12   2  12     3266.28     3399.91     65.10 o
 -10   2  12     3586.28     3643.09     68.63 o
  -8   2  12     2227.18     2201.80     51.01 o
  -6   2  12      770.29      711.48     39.62 o
  -4   2  12        1.94       -2.35     23.64 o
  -2   2  12      146.56      140.65     30.58 o
   0   2  12      124.58      133.29     38.98 o
   2   2  12       22.54       50.33     40.36 o
   4   2  12       24.67      -17.11     46.61 o
   6   2  12      361.36      334.70     53.44 o
   8   2  12      906.91      936.91     70.16 o
  10   2  12      948.62     1054.31    145.09 o
 -25   3  12      506.45      574.12     87.29 o
 -23   3  12     1494.67     1545.60     77.45 o
 -21   3  12     2605.28     2749.32     79.28 o
 -19   3  12     2092.43     2220.01     69.94 o
 -17   3  12      661.37      694.36     42.70 o
 -15   3  12        5.84        7.16     28.90 o
 -13   3  12     1044.73      987.61     43.69 o
 -11   3  12     2410.06     2360.18     60.86 o
  -9   3  12     1629.68     1586.44     50.99 o
  -7   3  12      116.94      122.32     36.85 o
  -5   3  12      532.43      454.52     38.53 o
  -3   3  12     3103.38     2912.35    142.25 o
  -1   3  12     4184.57     4204.28    121.85 o
   1   3  12     3618.27     3525.36    173.29 o
   3   3  12     1891.75     1768.80    112.32 o
   5   3  12       52.73       63.47     49.94 o
 -18   4  12        1.80       14.79     37.22 o
 -16   4  12       13.28       50.33     35.66 o
 -14   4  12      119.32      150.52     36.36 o
 -12   4  12      338.22      368.28     39.88 o
 -10   4  12      289.68      313.81     39.23 o
  -8   4  12      336.45      331.87     40.13 o
  -6   4  12      128.84      104.73     36.28 o
  -4   4  12       30.65       18.27     42.62 o
  -2   4  12       32.76       56.91     45.71 o
   0   4  12      142.45      131.16     59.20 o
 -27   1  13      688.38      618.89     49.13 o
 -25   1  13     1390.06     1377.33     63.13 o
 -23   1  13     1095.18     1018.30     56.41 o
 -21   1  13      330.60      299.45     30.41 o
 -19   1  13        2.06       13.18     28.77 o
 -17   1  13      619.15      656.42     35.16 o
 -15   1  13     2028.63     2126.34     56.56 o
 -13   1  13     1823.90     1795.17     44.74 o
 -11   1  13      956.28      938.71     36.35 o
  -9   1  13      105.03       75.37     23.06 o
  -7   1  13     2170.52     2267.51     58.96 o
  -5   1  13     4097.08     4129.69     82.83 o
  -3   1  13     4953.24     4899.41    109.18 o
  -1   1  13     2396.95     2540.69     66.29 o
   1   1  13      470.68      416.51     42.13 o
   3   1  13      167.18      133.21     46.66 o
   5   1  13     1245.58     1185.69     78.29 o
   7   1  13     1176.37     1196.36     79.43 o
 -26   2  13      286.08      333.90     45.59 o
 -24   2  13      127.45      194.85     40.24 o
 -22   2  13       37.45       49.67     36.18 o
 -20   2  13       70.48       52.86     37.27 o
 -18   2  13     1819.03     1757.64     63.70 o
 -16   2  13     3422.08     3428.72     75.43 o
 -14   2  13     3625.90     3891.39     81.68 o
 -12   2  13     2727.08     2666.64     63.99 o
 -10   2  13      573.46      554.05     39.70 o
  -8   2  13       38.70       65.76     28.73 o
  -6   2  13      601.37      539.72     48.83 o
  -4   2  13     1059.91     1048.76     70.00 o
  -2   2  13      901.41      885.54     59.65 o
   0   2  13       18.90       -4.46     43.08 o
   2   2  13      375.08      427.79     52.66 o
   4   2  13      739.96      777.35     65.15 o
   6   2  13     1434.70     1515.96    186.67 o
 -21   3  13      200.97      252.85     51.15 o
 -19   3  13      301.95      344.21     47.16 o
 -17   3  13      482.29      452.96     41.51 o
 -15   3  13      479.26      569.70     74.36 o
 -13   3  13      556.51      558.35     48.72 o
 -11   3  13      497.11      480.26     47.71 o
  -9   3  13       64.31       57.16     43.31 o
  -7   3  13       49.19       10.09     42.44 o
  -5   3  13      187.63      285.39     67.89 o
  -3   3  13       66.48       79.38     41.99 o
  -1   3  13       81.25       80.46     45.25 o
   1   3  13      288.98      256.60     49.64 o
 -26   0  14     2171.19     2219.11    139.46 o
 -24   0  14      873.98      810.45     83.39 o
 -22   0  14        0.65       31.77     62.54 o
 -20   0  14      641.00      718.37     81.94 o
 -18   0  14      814.03      730.33     50.23 o
 -16   0  14      369.69      341.68     44.76 o
 -14   0  14       33.69       33.09     36.77 o
 -12   0  14      840.75      895.99     49.83 o
 -10   0  14     5778.28     5663.45    121.25 o
  -8   0  14    11845.25    12142.74    336.29 o
  -6   0  14     6276.54     6626.08    138.83 o
  -4   0  14     2397.78     2400.63     88.99 o
  -2   0  14      268.88      220.02     47.27 o
   0   0  14      114.24       63.79     49.54 o
   2   0  14      716.15      723.05     84.28 o
   4   0  14      905.40      874.22     94.98 o
 -25   1  14      208.23      212.81     55.39 o
 -23   1  14      520.53      525.37     56.20 o
 -21   1  14      698.76      686.71     44.72 o
 -19   1  14     1503.71     1584.49     54.47 o
 -17   1  14     2424.15     2519.38     65.66 o
 -15   1  14     1702.71     1744.93     54.49 o
 -13   1  14      357.65      437.30     34.38 o
 -11   1  14       43.94       48.81     31.83 o
  -9   1  14      110.57       81.82     25.57 o
  -7   1  14        3.98       -0.54     24.47 o
  -5   1  14       22.70       17.64     28.49 o
  -3   1  14       53.37       68.37     35.43 o
  -1   1  14      505.43      555.29     55.42 o
   1   1  14     1374.29     1432.40     83.43 o
   3   1  14     1182.52     1403.19     87.10 o
 -22   2  14      524.18      605.86     46.95 o
 -20   2  14     1298.18     1376.42     62.00 o
 -18   2  14     2176.93     2272.46     72.77 o
 -16   2  14     1971.72     1964.49     69.33 o
 -14   2  14      482.82      489.25     39.94 o
 -12   2  14        7.33       -9.52     41.70 o
 -10   2  14       32.62       19.78     39.91 o
  -8   2  14      272.52      294.16     49.12 o
  -6   2  14      175.42      126.71     54.90 o
  -4   2  14        4.67      -84.39     66.44 o
  -2   2  14      322.80      296.15     50.13 o
   0   2  14     1191.73     1165.00     75.27 o
   2   2  14     1495.15     1475.04    131.32 o
 -17   3  14      439.27      419.32     52.26 o
 -15   3  14      153.52      132.68     45.79 o
 -13   3  14       67.61       97.29     47.17 o
 -11   3  14      841.93      777.02     68.34 o
  -9   3  14     2073.86     2041.81     82.73 o
  -7   3  14     2445.48     2441.50     96.14 o
  -5   3  14     1649.79     1764.94    121.62 o
 -21   1  15      765.13      825.96     61.27 o
 -19   1  15      227.25      256.74     42.68 o
 -17   1  15        2.84      -12.42     34.15 o
 -15   1  15      841.67      860.94     42.47 o
 -13   1  15     2559.16     2733.42     68.67 o
 -11   1  15     1981.78     2205.06     66.52 o
  -9   1  15     1490.45     1437.67     62.01 o
  -7   1  15      557.78      542.93     44.64 o
  -5   1  15       14.08       -0.11     40.11 o
  -3   1  15      696.62      743.00     78.43 o
  -1   1  15     1006.20     1088.70    136.56 o
 -18   2  15      661.02      645.35     62.82 o
 -16   2  15      125.12      149.04     52.15 o
 -14   2  15       21.06       30.81     44.26 o
 -12   2  15      566.79      533.03     53.25 o
 -10   2  15     1020.15     1045.79     74.02 o
  -8   2  15      345.82      386.57     52.46 o
  -6   2  15       42.90       34.83     57.08 o
  -4   2  15      573.04      557.31     66.61 o
 -16   0  16     3056.12     3298.56    158.75 o
 -14   0  16     3433.32     3771.79    176.69 o
 -12   0  16     2011.46     2343.63    143.14 o
 -10   0  16      864.33      890.27     94.87 o
  -8   0  16       59.78       22.85     73.91 o
 -13   1  16       54.75       58.36     53.36 o
 -11   1  16       19.70       72.26     43.66 o
 
